# Supplementary material for: Nattokinase, a Subtilisin-like Alkaline-Serine Protease, Reduces Mutacin Activity by Inactivating the Competence-Stimulating Peptide in Streptococcus mutans
Source: Pathogens. 2024 Mar 27;13(4):286. doi: 10.3390/pathogens13040286 (PMC11054032; doi:10.3390/pathogens13040286)
Supplement: Supplementary file 1 [file pathogens-13-00286-s001.zip]

Archive with 1 entries (1 files):
- pathogens-2893551-supplementary.pdf
